# Supplementary material for: Overview of a Knowledge Translation (KT) Project to improve the vaccination experience at school: The CARD™ System
Source: Paediatr Child Health. 2019 Mar 29;24(Suppl 1):S3–S18. doi: 10.1093/pch/pxz025 (PMC6438869; doi:10.1093/pch/pxz025)
Supplement: Supplementary Appendix 4 [file pxz025_suppl_supplementary_appendix_4.xls]

## Sheet: Horizontal
Date:____________________	Initials:____		Subject No._____
Injecting Nurse feedback tracking form
	male	female	other
Specify sex of the student	c	c	c
	Hep B	HPV	Meningococcal
Which vaccine(s) were given?	c	c	c
	yes	no	comments
Did the student get all the vaccines they were eligible to receive?	c	c
If the answer is NO, was refusal because of fear, anxiety, or pain?	c	c
Injection details for each vaccine given	Hep B	HPV	Meningococcal
Put a check mark in the box if it occurred:
Distract – verbal	c	c	c
Distract - object (game, phone, music, book, other)	c	c	c
Deep breathing	c	c	c
Friend present	c	c	c
Parent present	c	c	c
Educational Aid present	c	c	c
School nurse present	c	c	c
Topical anaesthetic	c	c	c
Privacy during vaccination (reason:____________________________)	c	c	c
Lying down (reason:_____________________)	c	c	c
	yes	no
Was an accommodation made for the student that is not captured above? (e.g., which arm to inject)	c	c
If yes, explain:
	yes	no
Did the student faint?	c	c
If yes, explain:
	less time	same	more time
How long did the entire visit with this student take relative to normal?	c	c	c
Explain if you answered LESS or MORE time:
	less satisfied	same	more satisfied
How satisfied were you with the interaction with this student relative to normal?	c	c	c
Explain if you answered LESS or MORE satisfied:
